# Supplementary material for: Effective Degradation of Venlafaxine via Biochar Activated Persulfate: Kinetics, Transformation Products, and Toxicity Assessment
Source: Molecules. 2025 Sep 12;30(18):3720. doi: 10.3390/molecules30183720 (PMC12472649; doi:10.3390/molecules30183720)
Supplement: Supplementary file 1 [file molecules-30-03720-s001.zip]

Archive with 1 entries (1 files):
- molecules-3785381-supplementary.pdf
